# Supplementary material for: Antibiofilm Activity and Mechanism of Linalool against Food Spoilage Bacillus amyloliquefaciens
Source: Int J Mol Sci. 2023 Jul 1;24(13):10980. doi: 10.3390/ijms241310980 (PMC10341759; doi:10.3390/ijms241310980)
Supplement: Supplementary file 1 [file ijms-24-10980-s001.zip]

Archive with 1 entries (1 files):
- ijms-2444871-supplementary.pdf
